# Supplementary material for: slr2103, a homolog of type-2 diacylglycerol acyltransferase genes, for plastoquinone-related neutral lipid synthesis and NaCl-stress acclimatization in a cyanobacterium, Synechocystis sp. PCC 6803
Source: Front Plant Sci. 2023 Apr 26;14:1181180. doi: 10.3389/fpls.2023.1181180 (PMC10171310; doi:10.3389/fpls.2023.1181180)
Supplement: Supplementary file 1 [file Table_1.xlsx]

## Sheet: Sheet1
Table S2. Distribution of slr2103 homologs in cyanobacteria.
Strains	Gene ID	Score	Identity(%)	Habitat environments	Reference links
Cyanothece sp. PCC 7425	Cyan7425_3690	410	73	Soil, Rice field, Freshwater	https://genome.jgi.doe.gov/portal/cya_5/cya_5.home.html	http://bacmap.wishartlab.com/organisms/817	https://lege.ciimar.up.pt/cyanotype/culture-detail.php?id=173
Mastigocladus laminosus UU774	SP67_08025	152	68.9	unknown	https://lege.ciimar.up.pt/cyanotype/culture-detail.php?id=337
Hapalosiphon sp. MRB220	AMR41_25665	385	68.3	unknown	https://lege.ciimar.up.pt/cyanotype/culture-detail.php?id=58
Moorea producens 3L	LYNGBM3L_31990	367	67.6	Aquatic, Saline ; Marine	https://lege.ciimar.up.pt/cyanotype/culture-detail.php?id=138
Geitlerinema sp. PCC 7407	GEI7407_2083	372	67.3	unknown	https://lege.ciimar.up.pt/cyanotype/culture-detail.php?id=165
Cyanothece sp. CCY0110	CY0110_21727	379	67.3	Aquatic, Saline ; Marine	https://www.patricbrc.org/view/Genome/391612.5	https://lege.ciimar.up.pt/cyanotype/culture-detail.php?id=324
Fischerella sp. JSC-11	FJSC11DRAFT_0925	383	67.2	unknown	https://lege.ciimar.up.pt/cyanotype/culture-detail.php?id=276
Tolypothrix sp. PCC 7601	FDUTEX481_00445	390	67	Aquatic, Freshwater	https://lege.ciimar.up.pt/cyanotype/culture-detail.php?id=94
Cyanothece sp. PCC 8801	PCC8801_0970	390	67	Terrestrial ; Soil, Rice field	https://genome.jgi.doe.gov/portal/cya_8/cya_8.home.html	https://lege.ciimar.up.pt/cyanotype/culture-detail.php?id=175
Cyanothece sp. PCC 8802	Cyan8802_0999	390	67	Terrestrial ; Soil, Rice field	https://genome.jgi.doe.gov/portal/cya_2/cya_2.home.html	https://lege.ciimar.up.pt/cyanotype/culture-detail.php?id=172
Nostoc sp. PCC 7524	Nos7524_1696	382	66.7	Aquatic ; Hot spring	https://lege.ciimar.up.pt/cyanotype/culture-detail.php?id=166
Cyanothece sp. ATCC 51142	cce_0837	375	66.5	Aquatic, Saline ; Marine	https://www.uniprot.org/proteomes/UP000001203	https://lege.ciimar.up.pt/cyanotype/culture-detail.php?id=294
Calothrix sp. PCC 7507	Cal7507_5506	379	66.5	Aquatic, Freshwater ; sphagnum bog	https://biocyc.org/organism-summary?object=GCF_000316575	https://lege.ciimar.up.pt/cyanotype/culture-detail.php?id=158
Nostoc sp. PCC 7120	alr0981	380	66.5	Freshwater?	https://bacdive.dsmz.de/strain/158218	https://lege.ciimar.up.pt/cyanotype/culture-detail.php?id=47
Hassallia byssoidea VB512170	PI95_03200	374	66.2	Terrestrial ; Epilithic, Stone monument	https://www.unboundmedicine.com/medline/citation/25745001/Draft_Genome_Sequence_of_Cyanobacterium_Hassallia_byssoidea_Strain_VB512170_Isolated_from_Monuments_in_India_	https://lege.ciimar.up.pt/cyanotype/culture-detail.php?id=98
Arthrospira platensis C1	SPLC1_S531670	311	66.1	Aquatic, Saline ; Alkaline (Natron) lake	https://biocyc.org/organism-summary?object=GCF_000307915	https://lege.ciimar.up.pt/cyanotype/culture-detail.php?id=20
Microcoleus sp. PCC 7113	Mic7113_4509	377	66.1	Terrestria ; Soil	https://lege.ciimar.up.pt/cyanotype/culture-detail.php?id=161
Arthrospira maxima CS-328	AmaxDRAFT_3045	311	66.1	Aquatic, Saline ; Alkaline (Natron) lake	https://genome.jgi.doe.gov/portal/artma/artma.home.html	https://lege.ciimar.up.pt/cyanotype/culture-detail.php?id=28
Synechococcus sp. PCC 7002	SYNPCC7002_A0918	372	65.6	brackish (euryhaline) and/or marine water	https://www.uniprot.org/proteomes/UP000001688	https://lege.ciimar.up.pt/cyanotype/culture-detail.php?id=177
Richelia intracellularis	RintRC_1058	291	65.5	Aquatic ; Marine	https://www.algaebase.org/search/species/detail/?species_id=k7a6c86d20a4d9a7a	https://www.marinespecies.org/aphia.php?p=taxdetails&id=376490
Anabaena variabilis ATCC 29413	Ava_0359	378	65.5	Aquatic, Freshwater	https://www.atcc.org/products/29413	https://lege.ciimar.up.pt/cyanotype/culture-detail.php?id=184
Nostoc piscinale CENA21	ACX27_22330	376	65.5	Aquatic, Freshwater	https://lege.ciimar.up.pt/cyanotype/culture-detail.php?id=148
Anabaena cylindrica PCC 7122	Anacy_1095	375	65.2	Aquatic, Freshwater	https://lege.ciimar.up.pt/cyanotype/culture-detail.php?id=160
Cylindrospermum stagnale PCC 7417	Cylst_0889	370	65	Terrestrial ; Soil	https://lege.ciimar.up.pt/cyanotype/culture-detail.php?id=269
Xenococcus sp. PCC 7305	Xen7305DRAFT_00004100	371	64.8	Aquatic, Saline ; Aquarium	https://lege.ciimar.up.pt/cyanotype/culture-detail.php?id=292
Tolypothrix campylonemoides VB511288	SD81_05860	377	64.7	Terrestrial ; Terrestrial, Building façade	https://lege.ciimar.up.pt/cyanotype/culture-detail.php?id=342
Crocosphaera watsonii WH 0402	CWATWH0402_3686	370	64.6	Aquatic, Saline ; Marine, Open waters	https://lege.ciimar.up.pt/cyanotype/culture-detail.php?id=189
Crocosphaera watsonii WH 0401	CWATWH0401_1468	369	64.6	Aquatic, Saline ; Marine, Open waters	https://lege.ciimar.up.pt/cyanotype/culture-detail.php?id=190
Crocosphaera watsonii WH 8501	CwatDRAFT_5596	369	64.6	Aquatic, Saline ; Marine, Open waters	https://www.patricbrc.org/view/Genome/165597.4	https://lege.ciimar.up.pt/cyanotype/culture-detail.php?id=328
Crocosphaera watsonii WH 0003	CWATWH0003_1190	369	64.6	Aquatic, Saline ; Marine, Open waters	https://gold.jgi.doe.gov/studies?id=Gs0004909	https://lege.ciimar.up.pt/cyanotype/culture-detail.php?id=297
Crocosphaera watsonii WH 0005	CWATWH0005_1405	369	64.6	Aquatic, Saline ; Marine, Open waters	https://www.cell.com/trends/microbiology/fulltext/S0966-842X(22)00044-0	https://lege.ciimar.up.pt/cyanotype/culture-detail.php?id=191
Arthrospira platensis NIES-39	NIES39_C00520	366	64.6	Aquatic, Saline ; Alkaline (Natron) Salt lake	https://biocyc.org/organism-summary?object=APLAT	https://www.nite.go.jp/nbrc/genome/project/annotation/analyzed/apl.html	https://shigen.nig.ac.jp/algae/strainDetailAction.do;jsessionid=E22807D7803CCC6DB47899E202834084?strainId=311263	https://lege.ciimar.up.pt/cyanotype/culture-detail.php?id=143
Crocosphaera watsonii WH 8502	CWATWH8502_47	369	64.6	Aquatic, Saline ; Marine, Open waters	https://lege.ciimar.up.pt/cyanotype/culture-detail.php?id=192
Trichodesmium erythraeum IMS101	Tery_2931	366	64.6	Aquatic, Saline ; Marine, Open waters	https://genome.jgi.doe.gov/portal/trier/trier.home.html	https://lege.ciimar.up.pt/cyanotype/culture-detail.php?id=48
Arthrospira sp. PCC 8005	ARTHRO_1490013	364	64.4	unknown	https://lege.ciimar.up.pt/cyanotype/culture-detail.php?id=127
Lyngbya aestuarii BL J	M595_0039	374	64.3	Aquatic, Saline ; Marine	https://lege.ciimar.up.pt/cyanotype/culture-detail.php?id=231
Rivularia sp. PCC 7116	Riv7116_4033	367	64.2	Aquatic, Saline ; Marine	https://lege.ciimar.up.pt/cyanotype/culture-detail.php?id=251
Arthrospira platensis str. Paraca	APPUASWS_003430	364	64.2	Aquatic, Saline ; Alkaline (Natron) lake	https://biocyc.org/organism-summary?object=GCF_000175415	https://lege.ciimar.up.pt/cyanotype/culture-detail.php?id=300
Anabaena sp. wa102	AA650_06245	372	64	unknown	https://lege.ciimar.up.pt/cyanotype/culture-detail.php?id=149
Calothrix sp. 336/3	IJ00_05940	362	63.8	Aquatic, Freshwater	https://biocyc.org/organism-summary?object=GCF_000734895	https://lege.ciimar.up.pt/cyanotype/culture-detail.php?id=150
Nostoc azollae 0708	Aazo_3689	371	63.7	water fern Azolla commonly known as duckweed Aquatic, Freshwater ; Obligate symbiont	https://biocyc.org/organism-summary?object=GCF_000196515	https://lege.ciimar.up.pt/cyanotype/culture-detail.php?id=49
Raphidiopsis brookii D9	CRD_00830	368	63.7	Aquatic, Freshwater	https://lege.ciimar.up.pt/cyanotype/culture-detail.php?id=299
Lyngbya sp. PCC 8106	L8106_11672	369	63.6	Aquatic, Saline ; Marine	https://lege.ciimar.up.pt/cyanotype/culture-detail.php?id=325
Mastigocoleus testarum BC008	BC008_09975	364	63.5	Aquatic, Saline ; Marine	https://lege.ciimar.up.pt/cyanotype/culture-detail.php?id=117
Stanieria cyanosphaera PCC 7437	Sta7437_3762	374	63.4	Aquatic, Freshwater	https://lege.ciimar.up.pt/cyanotype/culture-detail.php?id=290
Limnoraphis robusta CS-951	WN50_19645	353	63.3	Aquatic, Saline ; Brackish water	https://lege.ciimar.up.pt/cyanotype/culture-detail.php?id=335
Cyanothece sp. PCC 7424	PCC7424_3418	357	63.3	Soil, Rice field,Freshwater	https://genome.jgi.doe.gov/portal/cya_7/cya_7.home.html	https://lege.ciimar.up.pt/cyanotype/culture-detail.php?id=174
Oscillatoria nigro-viridis PCC 7112	Osc7112_0503	362	63.2	Terrestrial ; Soil	https://lege.ciimar.up.pt/cyanotype/culture-detail.php?id=305
Coleofasciculus chthonoplastes PCC 7420	MC7420_7461	358	63.1	Aquatic, Saline ; Tidal marsh	https://lege.ciimar.up.pt/cyanotype/culture-detail.php?id=330
Cylindrospermopsis raciborskii CS-505	CRC_00083	365	62.9	Aquatic, Freshwater	https://www.patricbrc.org/view/Genome/533240.4	https://lege.ciimar.up.pt/cyanotype/culture-detail.php?id=136
Crinalium epipsammum PCC 9333	Cri9333_3845	359	62.9	Terrestrial ; Coastal sand dune	https://lege.ciimar.up.pt/cyanotype/culture-detail.php?id=42
Nodularia spumigena CCY9414	N9414_10438	362	62.9	Aquatic, Saline ; Brackish water	https://lege.ciimar.up.pt/cyanotype/culture-detail.php?id=154
Nodularia spumigena CCY9414	NSP_18810	362	62.9	Aquatic, Saline ; Brackish water	https://lege.ciimar.up.pt/cyanotype/culture-detail.php?id=155
Nostoc sp. PCC 7107	Nos7107_0679	363	62.7	Aquatic, Freshwater	https://lege.ciimar.up.pt/cyanotype/culture-detail.php?id=167
Planktothricoides sp. SR001	AM228_13300	346	62.7	unknown	https://lege.ciimar.up.pt/cyanotype/culture-detail.php?id=57
Cyanobacterium stanieri PCC 7202	Cyast_2755	348	62.3	Aquatic ; Alkaline pond	https://lege.ciimar.up.pt/cyanotype/culture-detail.php?id=159
Nostoc punctiforme PCC 73102	Npun_F6258	353	62.3	Terrestrial ; Symbiont	https://www.uniprot.org/proteomes/UP000001191	https://lege.ciimar.up.pt/cyanotype/culture-detail.php?id=176
Cyanobacterium aponinum PCC 10605	Cyan10605_2185	356	62.1	Aquatic, Freshwater ; Thermal spring	https://www.uniprot.org/proteomes/UP000010480	https://lege.ciimar.up.pt/cyanotype/culture-detail.php?id=156
Anabaena sp. 90	ANA_C11628	363	62	Aquatic, Freshwater	https://lege.ciimar.up.pt/cyanotype/culture-detail.php?id=169
Microcoleus vaginatus FGP-2	MicvaDRAFT_0834	361	62	Terrestrial ; Soil crust	https://lege.ciimar.up.pt/cyanotype/culture-detail.php?id=280
Planktothrix agardhii NIVA-CYA 126/8	A19Y_1766	354	61.9	Aquatic, Freshwater	https://lege.ciimar.up.pt/cyanotype/culture-detail.php?id=312
Chrysosporum ovalisporum	apha_00591	363	61.9	marine, fresh	https://www.marinespecies.org/aphia.php?p=taxdetails&id=837524
Microcystis panniformis FACHB-1757	VL20_3158	347	61.3	Aquatic, Freshwater	https://lege.ciimar.up.pt/cyanotype/culture-detail.php?id=151
Microcystis aeruginosa PCC 9717	MICAB_1080010	348	61.3	Aquatic, Freshwater	https://lege.ciimar.up.pt/cyanotype/culture-detail.php?id=202
Cyanothece sp. PCC 7822	Cyan7822_4353	340	61.1	Terrestrial ; Soil, Rice field	https://www.uniprot.org/proteomes/UP000008206	https://lege.ciimar.up.pt/cyanotype/culture-detail.php?id=170
Tolypothrix bouteillei VB521301	DA73_0233525	366	61	Terrestrial	https://lege.ciimar.up.pt/cyanotype/culture-detail.php?id=341
Microcystis aeruginosa PCC 9807	MICAF_5560002	344	60.9	Aquatic, Freshwater	https://lege.ciimar.up.pt/cyanotype/culture-detail.php?id=199
Oscillatoria acuminata PCC 6304	Oscil6304_3424	355	60.7	unknown	https://lege.ciimar.up.pt/cyanotype/culture-detail.php?id=163
Richelia intracellularis HM01	RINTHM_15590	344	60.7	Aquatic, Saline ; Marine, Endosymbiont	https://lege.ciimar.up.pt/cyanotype/culture-detail.php?id=194
Leptolyngbya sp. PCC 7375	Lepto7375DRAFT_4456	341	60.6	Aquatic, Saline ; Marine	https://lege.ciimar.up.pt/cyanotype/culture-detail.php?id=316
Microcystis aeruginosa PCC 9806	MICAE_1430007	346	60.5	Aquatic, Freshwater	https://lege.ciimar.up.pt/cyanotype/culture-detail.php?id=200
Microcystis aeruginosa PCC 9701	MICAK_1370002	345	60.5	Aquatic, Freshwater	https://lege.ciimar.up.pt/cyanotype/culture-detail.php?id=195
Microcystis aeruginosa NIES-2549	MYAER_3302	341	60.2	Aquatic, Freshwater	https://mcc.nies.go.jp/strainList.do?strainId=2985	https://shigen.nig.ac.jp/algae/strainDetailAction.do?stockNo=NIES-2549	https://lege.ciimar.up.pt/cyanotype/culture-detail.php?id=152
Microcystis sp. T1-4	MICAI_2730002	342	60.2	unknown	https://lege.ciimar.up.pt/cyanotype/culture-detail.php?id=196
Microcystis aeruginosa NIES-843	MAE_33910	342	60.2	Aquatic, Freshwater	https://mcc.nies.go.jp/strainList.do?strainId=1020	https://shigen.nig.ac.jp/algae/strainDetailAction.do?stockNo=NIES-843	https://www.uniprot.org/proteomes/UP000001510
Microcystis aeruginosa PCC 9809	MICAH_4240006	343	60.2	Aquatic, Freshwater	https://lege.ciimar.up.pt/cyanotype/culture-detail.php?id=197
Richelia intracellularis HH01	RINTHH_17400	321	60	Aquatic, Saline ; Marine, Endosymbiont	https://lege.ciimar.up.pt/cyanotype/culture-detail.php?id=193
Leptolyngbya sp. PCC 7376	Lepto7376_3242	351	59.9	Aquatic, Saline ; Marine	https://lege.ciimar.up.pt/cyanotype/culture-detail.php?id=157
Microcystis aeruginosa SPC777	MAESPC_02147	340	59.8	Aquatic, Freshwater	https://lege.ciimar.up.pt/cyanotype/culture-detail.php?id=232
Microcystis aeruginosa PCC 9808	MICAG_3300005	342	59.8	Aquatic, Freshwater	https://lege.ciimar.up.pt/cyanotype/culture-detail.php?id=198
Microcystis aeruginosa NIES-44	N44_04419	340	59.8	Aquatic, Freshwater	https://shigen.nig.ac.jp/algae/strainDetailAction.do?stockNo=NIES-44	https://lege.ciimar.up.pt/cyanotype/culture-detail.php?id=209
Microcystis aeruginosa PCC 9443	MICAC_2010019	340	59.8	Aquatic, Freshwater	https://lege.ciimar.up.pt/cyanotype/culture-detail.php?id=201
Microcystis aeruginosa TAIHU98	O53_3619	342	59.8	Aquatic, Freshwater	https://lege.ciimar.up.pt/cyanotype/culture-detail.php?id=243
Microcystis aeruginosa DIANCHI905	C789_5160	341	59.8	Aquatic, Freshwater	https://lege.ciimar.up.pt/cyanotype/culture-detail.php?id=242
Microcystis aeruginosa PCC 7941	MICAD_1770007	341	59.8	Aquatic, Freshwater	https://lege.ciimar.up.pt/cyanotype/culture-detail.php?id=267
Microcystis aeruginosa PCC 9432	MICCA_2610002	340	59.8	Aquatic, Freshwater	https://lege.ciimar.up.pt/cyanotype/culture-detail.php?id=203
Leptolyngbya sp. Heron Island J	N836_04265	317	59.5	cyanobacteria from Heron Island, Australia	https://www.patricbrc.org/view/Genome/1385935.3	https://lege.ciimar.up.pt/cyanotype/culture-detail.php?id=334
Calothrix sp. PCC 6303	Cal6303_1137	353	59	Aquatic, Freshwater ; unialgal culture in lake water	https://biocyc.org/organism-summary?object=GCF_000317435	https://lege.ciimar.up.pt/cyanotype/culture-detail.php?id=162
Synechococcus sp. PCC 7335	S7335_558	333	58.1	Aquatic, Saline ; Marine	https://lege.ciimar.up.pt/cyanotype/culture-detail.php?id=302
Chamaesiphon minutus PCC 6605	Cha6605_4188	339	58.1	Aquatic, Freshwater	https://www.patricbrc.org/view/Genome/1173020.3	https://lege.ciimar.up.pt/cyanotype/culture-detail.php?id=44
Cyanobium gracile PCC 6307	Cyagr_0948	300	58	Aquatic, Freshwater	https://www.uniprot.org/proteomes/UP000010388	https://lege.ciimar.up.pt/cyanotype/culture-detail.php?id=168
Scytonema tolypothrichoides VB-61278	SD80_05830	332	57.7	Terrestrial ; Epilithic, Stone wall	https://lege.ciimar.up.pt/cyanotype/culture-detail.php?id=93
Synechococcus sp. WH 5701	WH5701_11514	323	57.3	Aquatic, Saline ; Marine	https://lege.ciimar.up.pt/cyanotype/culture-detail.php?id=221
Acaryochloris marina MBIC11017	AM1_3856	345	57.3	Aquatic, Saline ; Marine	https://biocyc.org/organism-summary?object=GCF_000018105	https://lege.ciimar.up.pt/cyanotype/culture-detail.php?id=35
Cyanobium sp. CACIAM 14	ER33_10205	295	57.3	Aquatic, Freshwater	https://lege.ciimar.up.pt/cyanotype/culture-detail.php?id=353
Oscillatoriales cyanobacterium JSC-12	OsccyDRAFT_3948	340	56.9	Aquatic, Freshwater	https://img.jgi.doe.gov/cgi-bin/m/main.cgi?section=TaxonDetail&page=taxonDetail&taxon_oid=2510065010
Halothece sp. PCC 7418	PCC7418_2586	325	56.4	Aquatic, Saline ; Salt lake	https://lege.ciimar.up.pt/cyanotype/culture-detail.php?id=274
Prochlorothrix hollandica PCC 9006	PROH_12405	310	56.1	Aquatic, Freshwater	https://lege.ciimar.up.pt/cyanotype/culture-detail.php?id=249
Scytonema millei VB511283	QH73_39025	318	55.7	Terrestrial ; Epilithic, Stone monument	https://lege.ciimar.up.pt/cyanotype/culture-detail.php?id=96
Dactylococcopsis salina PCC 8305	Dacsa_2321	324	55.5	Aquatic, Saline ; Salt lake	https://lege.ciimar.up.pt/cyanotype/culture-detail.php?id=36
Lyngbya confervoides BDU141951	QQ91_15285	320	55.5	Aquatic, Saline ; Marine	https://lege.ciimar.up.pt/cyanotype/culture-detail.php?id=97
Aphanocapsa montana BDHKU210001	QP59_22280	320	55.5	Aquatic, Saline ; Marine	https://biocyc.org/organism-summary?object=GCF_000817745	https://lege.ciimar.up.pt/cyanotype/culture-detail.php?id=10
Chroococcidiopsis thermalis PCC 7203	Chro_3227	324	54.7	Terrestrial	https://lege.ciimar.up.pt/cyanotype/culture-detail.php?id=320
