# Supplementary material for: slr2103, a homolog of type-2 diacylglycerol acyltransferase genes, for plastoquinone-related neutral lipid synthesis and NaCl-stress acclimatization in a cyanobacterium, Synechocystis sp. PCC 6803
Source: Front Plant Sci. 2023 Apr 26;14:1181180. doi: 10.3389/fpls.2023.1181180 (PMC10171310; doi:10.3389/fpls.2023.1181180)
Supplement: Supplementary file 2 [file Table_2.xlsx]

## Sheet: Sheet1 (4)
Table S3. Alingment of amino acid sequences of DGAT2 homologs and human DGAT1 for construction of molecular phylogenetic tree.
Cyanobacteria
>Cyanobacterium aponinum PCC 10605 (AFZ54271)
GWSLTARNPEVIEQLMP--LWGFLYKYYFQVK-----TSGWENIP-EGPVLFVGSHNGGLAAPDMTMMM----YDWFRRFGTQ-RPIYGLMHRNVWSAYGSLTRLAAQTGAIRAHPKMAIAALE---KKASVLVYPGGADDVFRPYTERQKIKFVGRKGFIKLALKYQVPIVPLIAKGAHETIFVVANIYKEIKKLNQQGLFPWMFD-IDPQVFPIYFGLPWGLAVG-PLP--NIPLPLQITTRVCPPIYFPRYGEEASCA--RLYVQECYDLVVNTMQKELDLLYLGID--
>Microcystis aeruginosa NIES-843 (BAG03213)
GWSLEDRDPQVIEKFVP--LLDWFYHHYFRVK-----TDGWENIPPSGQVLFIGSHNGGLAAPDMFMMM----YDWFQRFGSD-RLVYGLMDSRVWQVFPSQAHLVAQMGAIHAHPKMAIAALN---SGASVLIYPGGATDVFRPHSLRNKIYFAGNQAFVKLALQYEVPIIPAISHGAHSTLFVLDDIYPQLKELHKQG-MPWPFG-IDPGTCPIYFGLPWGLAIG-PLP--NIPLPVPIQTRVCPPIIFERYGKKAARD--RRYVRECYEKVCYLMQQQLDQLVAANSP-
>Stanieria cyanosphaera PCC 7437 (AFZ37257)
GWSLDQRDPQTIELFMP--IWEWFYRYYFRVK-----TDGWHQISAHEQVLLVGSHNGGLATPDMIMTM----YDWFRHFGTK-RPVYGLMHPSVWQFNPELAQLAAKTGAIIAHPKMAFAALE---NKASLLVYPGGAQDLFRPYSQRHQINFVGRKGFIKLALRTKVPIVPVISIGAHDTLFVLGDLYPIVKQLHEWG-MPWINN-VDPEIFPIYLGLPWGIGIG-PIP--NIPLPVKIHTRVCTPIIFDNYGKEAAKD--RNYVDDCYNLVVKKMQQELNILVTENS--
>Microcoleus sp. PCC 7113 (AFZ20195)
GWSLDQRNPQVIQLFMP--LWEWLYRYYFRVQ-----TSGWHHIPPQGQVLLVGSHNGGLVAPDMVMMM----YDWFRRFGTE-RPVYGLMHPCVWKAAPRVAHLAAETGAVVAHPKMAIAALR---KGASVLVYPGGAKDVFRLHALRHKICLAGNQAFIKLALGHNVPIVPLISYGAHDTLIVLANLYQQVRQLHEWG-MPWFLD-IDPEVFPIYLGLPWGLAIG-PLP--NIPLPVTIHTRVCPPIIFERYGREAAHD--GDYVEDCYNLVCEKMQQELDNLVQAVEA-
>Calothrix sp. PCC 7507 (AFY35836)
GWSLDERDPRFIESIMP--LLGWFYHYYFRVQ-----TSGWEHVSPDEKVLYVGSHNGGLAAPDMVMMM----YDWFRRFGVE-KPIYGLMHPTAWEVFPV-AQLAAKAGAVRAHPKMAYTALN---SGASVLVYPGGAEDVFRPHSLRNQIYFAGRQGFIKLALRENIPIVPVISSGAHDTLFVLADAYKIVEQLHKWG-MPWLFG-IDPVVFPIYLGLPWGLAFG-PFP--NIPLPVPIHTRVCPPIKFARYGREAAGD--RQYVNECYELVVTQMQQELDQLVLLNQQH
>Nostoc punctiforme PCC 73102 (ACC84542)
GWSLDERDPKFIESLMP--LLGFFYKYYFQVQ-----TSGWENIPSQEKVLFVGSHNGGLAAPDMGMVM----YDWFKRFGTE-KPVYGLMHPKAWQVSPL-AQIAAKAGAIIAHPKMAYTALR---SGASVLVYPGGAEDVFRPHYLRNKIYFAGRQGFIKLALRENVPIVPVISWGAHDTLIVLTDLYKVVQQLHEWG-MPWLLG-IDPEVFPIYLGLPWGLAIG-PLP--NIPLPVPIYTRVCPPIVFERYGREAASD--RHYVNECYELVVSQMQEELDTLVKVTAES
>Anabaena variabilis ATCC 29413 (ABA19985)
GWSLEERDPEFITSIMP--LLGFFYHYYFRVQ-----TSGWHHIPPQGKVLIVGSHNGGLAAPDMLMMM----YDWFRRFGVE-RPSYGLMHPSVWQVTPALAQLVAKTGAIIAHPKMAYTALR---SGASLLVYPGGAEDVFRPHSLRNKIYFAGRQGFIKLALRENVPIIPAISCGAHDTLIVLADIYNLVRQLHDRG-MPWLFG-VDPVVFPIYLGWPWGLSIG-PLP--NIPFPVSIHTRVCPPIIFERYGREAASD--RHYVDECYNLVVSKMQQELDELVLFSQKQ
>Nostoc sp. PCC 7120 (BAB72938)
GWSLEERDPEFIKSVMP--LLGFFYHYYFRVQ-----TSGWHHIPPQGKVLIVGSHNGGLAAPDMLMMM----YDWFRRFGAE-RPSYGLMHPSVWQVTPALAQVVAKTGAVIAHPKMAYTALR---SGASLLVYPGGAEDVFRPHSLRNKIYFAGRQGFIKLALRENVPIIPAISCGAHDTLIVLADIYNLVKQLHDRG-MPWLFG-VDPVVFPIYLGWPWGLSIG-PLP--NIPFPVSIHTRVCPPIVFERYGREAASD--RQYVDECYNLVVSKMQQELDELVLFSQKQ
>Crinalium epipsammum PCC 9333 (AFZ14655)
GWSLEARDPQAIKSFLP--VWEWLYNYYFRVT-----TDGWENIPAQGKMLLVGSHNGGLAAPDMFMCM----YDWYRRFGTE-RLTYGLMHPTVWKLSPIITQWAAQCGGVMAHPKMAIAGLQ---KDAAVLVYPGGAQDVFRPHHLRHQINFAGRKGFIKLALKESAPIIPIISEGAHDTLIVLADFYEQLKQLHQQG-MPWLFG-IDPVVFPIYLGLPWGLGIG-PIP--DFPLPAKIHTRICKPIIFEHSGREAASD--RAYVDACYQQVEEQMQLELDRLVQDVKNN
>Trichodesmium erythraeum IMS101 (ABG52095)
GWSLDERDPEVIKSMMP--LWEWFYRYYFRVQ-----TDGWHHIPDE-KILIVGSHNGGLPAPDMHMCM----YDWFKRFGPK-RLVYGLMHQNAWSAFPSTTTLAVQCGAVRAHPKMGIAAFQ---RNASVIVYPGGGPDVFRPHSMRNKIYFAGRKGFIKLALREEVPIVPMISNGAHDTLIVLADFYEQAKQLHKWG-MPWLFD-LDPEVFPIYIGLPWGLAIG-PLP--NFPFPVQIHTRVCPPIVFERYGRKAASD--RAYVDACYQKVLTQMQQELDELILSTS--
>Chroococcidiopsis thermalis PCC 7203 (AFY88692)
GWSLSERNPEAIKAWMP--IWKWFYHNYFQVQ-----TDGWHHIPSTGKVLLVGSHNGGLASPDTSMFL----YDWFSRFGYE-RLAYALMHPSAWQT-PIFARPGSQVGAIIAHPKMARAALS---KDAALLVYPGGAEDLFRPYAMRNQIHLANNKAFIKLALIESAPIVPLVSRGAHETLIILTDLYSQVKQLQEWG-FPWSLD-GNTGVFPIFLGLPWGVGIG-PIP--NFPFPVQIHTRVCAPVVFERYGRSAARD--RDYVDACYQRVCSHMQAELDDLIEQSHG-
>Cyanothece sp. ATCC 51142 (ACB50188)
GWSLDERDPKFIEQVMP--YWKWFYDHYFRVK-----TDGWHHIPPNGPVLLVGSHNGGLASPDTSMMM----YDWFRRFGTE-RLCYGLMHQSAWQINPSLAKLAMKTGAVRAHPKMGIAALK---RGAGVLVYPGGAQDVFRPYKDRHKIEFAGRKGFIKLALREKVTIIPLISVGSHETLFIMGDCYEQMKVLHEWG-MPWFND-FDPEVFPIYLGLPWGVGIG-PAP--NFPLPMPIHTRVCPPIVFERYGRAAARD--RTYVEACYDLVVTKMQQGLDQLVIDSGKV
>Cyanothece sp. PCC 8801 (ACK65046)
GWSLGDRNPEFIASMMP--YWEWFYRYYFRVK-----TDGWEHIPTEEQVLLVGSHNGGLASPDTAMMM----YDWFRRFGTE-RLVYGLMHQSVWTINPDLADLAVQTGAVRAHPKMAIAALQ---KGASVLVYPGGAQDVFRPYSERYKIELAGRKGFIKLALREKVTIIPVIAVGAHETLMVLGDCYQQAKQLHEWGMLPWLYN-IDPQVFPIYLGLPWGVGVG-PVP--NFPLPISIYTRICPPIVFERYGRKAAND--RVYVDYCYELVRSKMQQELDQLVMDSQQD
>Cyanothece sp. PCC 7424 (ACK71813)
GWSLEQRDPQFINSLLP--HWSWIYHYYFCVK-----TDGWEHIPKE-KVLLVGSHNGGLAAPDMFMVL----YDWVSRFGTD-RLVYGLMHPKVWLVSPQVGRSMEKLGAIAAHPKMAMAAFK---KGASVLVYPGGAQDVFRPHFQRNKIYFAERRGFIKLALRAEVPIIPVISHGAHDTLWVIGDCYQQVKQLHDWG-MPWLLN-IDPEVFPIYLGLPWGIGIG-PLP--NIPLPMPIYTRVCPPIIFEKYGQKISKD--HEYVEACYHQVVTKMQQELDHLDEEIEKT
>Arthrospira platensis NIES-39 (BAI88922)
GWCLQGRDPEFVRSLMP--VLGWFYQHYFRVK-----MDGWQHLRDSGRMLIVGSHNGGLAAPDMHMGL----YGWADRFGCD-RPLYGLMHPKVWEMSPPVATQAVRCGAIRAHPRMAIAALQ---ADYPVLVYPGGPEDVFRPHNMRNQIYFAGRRGFIKLALRTESPIVPLISHGAHDTLIVLADCYQQVKILHDLG-MPWLLD-IDPEVFPIYLGLPWGLSIG-PLP--NIPLPGEIYIRICQPIVFQRYGREAAGD--RDYVESCYQLVKTQMQQELDRLVLQVEKS
>Cyanothece sp. PCC 7425 (ACL46010)
GWSLAERDPETIKRLMP--FWEWFYRHYFQVK-----TDGWHYLNTDDRVLIIGSHNGGLAAPDMAMMI----YDWFRYFGTE-RPVYGLMHPSVWKVNPNLAQLAVKVGAVQAHPQMAIAALQ---KGASVLVYPGGAQDVFRPHSQRHQIHLAGRKGFIKLALREEVPIVPAISIGAHDTLIVLGDCYEQVKQLHKLG-MPWLFN-TDPEVFPIYLGLPWGVSVG-PLP--NFPLPVPIHTRVCRPIIFERYGIKAARD--RHYVEACYQRVVTEMQQQLDQLLYDSQME
>Synechocystis sp. PCC 6803 (BAA17997)
GWSLGGRDPETIKRLMP--FWEWFYKYYFRVQ-----TSGWENLPPG-QVLLVGSHNGGLSSPDMVMMI----YDWFRCQGLH-RPVYGLMHPTVWKMSPLAEL-AVKVGAVQAHPKMAIAALQ---SGASVLVYPGGAQDVFRPFSQRHEIYFAGRKGFIKLALRQGVPIVPAIAVGSHETLLVMGDCYDQVKYLHDLG-MPWLLD-VDPVVFPIYLGLPWGLALG-PLP--HVPLPLTMHTRICPPIYFERYGNDAAKD--KDYVEQCYQLVKTEMQRELDQLAETANIL
>Leptolyngbya sp. PCC 7376 (AFY39470)
GWSLDGRDPKVIEQWLP--VWEWLYTHYFRVQ-----TSGWEHVPTDENVLVVGSHNGGLAAPDMWMMM----YDWFKKFGTE-RLTYGLMHRNIWRVFPELAKFAVRTGALEAHPKMGIKALK---AGADVLVYPGGGQDVFRPHGDRHKIYFAERRGFIKLALRQEVPIVPGISWGAHDSIFVIDDIYDEMKAFLKTFNLPWLFG-IDPEVFPVYLGLPWGFAFG-PFP--NFPLPTQMHTRMCAPIRFEKYGRKAAGD--REYVEACYQQVLTTMQAELDQLIAEVEG-
>Synechococcus sp. PCC 7002 (ACA98922)
GWSLEGRDPETIRRLLP--LWEWLYKFYFRVE-----TSGWENLPTDEPVLGVGSHNGGLAAPDMWMMM----YDWFRRYGVE-RPTYGLMHRNIWLAFPELAKIAVKTGAVQAHPKMAIAALK---SGANVLVYPGGGQDVFRPHAQRNQIYFAERRGFIKLALRQGVPIVPLISWGAHDSIFVIEDIYEPLKGFLKAFNLPWLFN-IDPEVFPIYLGLPWGVAFG-PLP--NFPLPTKMYTRVCPPIRFEKYGRAAAGD--RPYVEACYQRVLGEMQWELDQLIAEVESR
>Halothece sp. PCC 7418 (AFZ44728)
GWSLDERDPKTIRSWLS--QCQWFYDHYFQAE-----SDGWENIPESGAALIVGSHNGGLATPDMMITL----YDWFRHFGME-RPAYGLMHRHVWEVYPVAEM-ASQLGAIRADPRMAIPALR---RGACVLVYPGGGPDVFRPYWERDRIKFCGRKGFIKLALRENVPIIPVVSWGAHETLFVLVDIYEPMKAFLETFNLPWLFN-LDPEVFPIYLGLPWGISFG-PLM--NFPLPAKVRVRVCPPIIFDRYGRDSALD--STYVQQCYDRVVEQMQRQLNQLIAECS--
Bacteria except cyanobacteria
>Sorangium cellulosum (WP_044965490)
PDDLDARDPAFIARVLP--LLGFLYDDYFRCE-----TELEEQLP-DGPFLAVSNHNAMTGMPDMYCHM----TAFWRLYGPS-RLSYGLMHDLPFNV-PKAGAWLNACGAIAASPENGRRALA---RGAAVLVFPGGDLDACKPTSAQYTIRFGRRRGFVRLAIREGVPIVPIVSVGAHQSLYIATDGSRLARWLRLPE-------LARSNVAPLGLALPWGLIVGIPIP--HVPLPVKIHTRVLRPLHLGLP-REAASD--PDEVERAFARIVARMEAGLDELRAAGRHG
>Sandaracinus amylolyticus (WP_169791318)
ERTLKVLEPVLERFFSP--V-----------------IRGLDRVP-SGPGLYVANHNGGVLFPDTYVLG----AALYRHGGLE-DLPYALAHDMAVRP-PIANQILVPLGGVRASPENAHKLFE---AGRKVLVYPGGDVEALRPFKDRDKIVFGERRGYLRLAIEEGVPLIPVVTAGAHAGLMVLDDGGRIARWLGIDR-------LLRVKVCPVVLSVPWGLTIGFPPP--YVPVPTRMFMEVLEPMKLERSGSDAAND--REYVDRCHRRVVGTMQAALTRLARERAAD
>Desulfatibacillum alkenivorans (WP_170868272)
IDALDNRDLGLIDWVSP--LTGRLLKAYFRAS-----VHGLENVP-RGPALYVGNHNMGMMTLDTFIFF----TEAYKVLGVD-ALPYGLAHDLPIRL-PGVNQVLTKMGGIRACHENAAKAFA---QGKKVVVYPGGDTDAWRPFKHRNKIVFSGRRGYMKLALREKVPIIPFVAAGAQSTTIIVSDNQWLAKALGMDK-------WLRSKVWPLTLCLPWGVVPG-PAPV-FLPYPAKIKIEAMKPIRFRRRGPEAAED--LDYVNQCADKVEAAMQKTLTRLAGELKGE
>Rhodococcus fascians (WP_052070524)
-WDLDDQNTVAMDRQQK--LWNGVMDRYFRME-----IDGWETIP-ESPVLVVGVHSGAPFVWDAWTVGAQW-WRHFGEK----RVLHGTAHDALMA--PLIGKVFRSMGVLPAAPDSMSTALA---EGRDVIVWPGGEVDSLRPWSKRDEATLGGRTGFIKLAIRMGVPIVPVATVGGADAMPVLIRGDKLSKALKLDK-------IARLKVFPIAISLPWIIAPA-ALP--QIPLPAKIRTRFMPPIELDHDP-ARCDD--EAYVDAKYEEVRSSIQSGMDALARKRKFP
>Sphingomonas hengshuiensis (WP_044330626)
-RSLGGRDLAYIRGWMP--VAEFFFRYYFRTR-----VSGLENIP-RGPAIFIGNHSGGLSTPDTAMTTYVF-WSQCGPERPV--YALIDEAMFGFE--PLAKHLTRVGGIAATPRMAQRALA----SGASLLIYPGAGDEAYRSYADRNIVALHGRSAYLRLAIRHHVPVVPVVCLGGHETLIVLDDGRGLADALGLDR--------LGIDRLPLTYSWPHGLAYG-VRH--SLPFPARIDIAFCPPISLDGFSPASARD--PAMLELCHEHVQAQMQRALDRLVAARDIE
>Nocardioides antri (WP_149751275)
PDGVEGRDPEYIRRILP--RLWLAFELYFRAE-----VDGFEHVP-DEPVLFVGNHSGGASVPDTWLFLLA--YNTYFTVEG--RPLIGLAHRVITDT-PLIGDLARKFGMVKAGPHRAREVLD---QGANVLVYPGGDVEALRPTRDRNRIVFDGRKGFLKLAHDAGVKIVPVVATGGQETVLVLNDGRATAKALGFDR-------FLRIKSVPLTLSIPWGLLPG-GLP--HLPLPAKIRMQVLPPIDLQERY-GDEPD-----WDDAYDYVTSTMQVALSALAARTILP
>Gordonia shandongensis (WP_169515239)
PEGLEARDPEFIREMLP--RFWLAARLYFRAE-----VSGFENVP-DEPVLFVGNHSGGANVPDTFVFMLA--YHTYFTVEG--RPLAGLAHQLVMKV-PVVGDFARRFGMIQADVEGAGRLLA---QGANVLVYPGGDVEALRPWSDRNRIVFDGRKGFLKLAYENGVKIVPVVATGGQETFVVLNDGRDTARRLGIDK-------LLRVKTLPISMSIPWGFLPA-DLP--HVPLPAKIRIEVLPPIDLRERF-GTDPDGAVPDWDEAYDYVTSVMQVALSKLAAKTVVP
>Mycobacterium koreense (WP_069391427)
PDELADRDPEFIRKMLP--RFWLWARLYFRAE-----VSGFENVP-DEPVLFVGNHSGGSMSPDTFVFTLA--YHTYFTVEG--RPLAALAHEIVLRT-PWMGTIARKMGIVLARPKTAANLLR---AGANVLVYPGGDVDALRRWRDRNKIMFDGRQGFMKLAHAAGVKIVPVVAVGGQETFFVLNDGRRTAKLLRFDK-------LLRVKSVPLSLSVPWGLLPG-DLP--HVPFPAKIRIQVLPPIDLREHF-GDDPD-----WDEAYGYVTSTMQVALSGLAAKTVVP
>Mycolicibacterium smegmatis (WP_158168675)
TSELDAWDPVAARQVRS--LAGPLAKWWFRAE-----VRGLDNIPPGGGALVVANHSGGMLTPDVLIFAP----EFYRHFGYG-RPLYTLAHYGVLM--GPTGALLRRIGVITASRENAAAALH---SGAVVLVFPGGDYDAYRPTFGTNTIDFNGRTGYIRTALAADVPIVPTVSIGAQESQLFLSRGHWLAKRLGLPR--------IRMDILPVSFGLPFG-PSVIVPP--NLPLPTKIVTEVLPPIDLTARF-GTDPD-----IDEADSHIRHVMQAALDRLAAKRRFP
>Mycolicibacterium smegmatis (WP_058124997)
QGEITKWDPGLTEKVMG--WLRPLIKGYHRAE-----VHGLDTFP-NGGALVVSNHSGGLFPMDVPVFATG----FYEKFGYD-RPVYTLSHDMLMT--GPTADFFKKTGFIRANHENADEALR---SGGVVVVFPGGDYDVYRPTLAANKIDFGGRTGYVRAALNAGVPIVPMVGVGGQETQLFLSRGTAVAKALGPIAR------LARTKIVPVSFGFPFG-LSAVLPL--NVPLPSKIVMKTLPPIDITAEF-GEDPD-----IDEVDAHVRHVMQQALDELAEQRRFP
>Mycobacterium tuberculosis (WP_057341978)
IGDIGKFDPGLTQRLIS--VLRPVLKTYHRSQ-----VHGLDSFP-PGGALVVANHSGGMFPMDVPVFS----VDFYDKFGYD-RPVYTLSHDILFM--GLTGDLFRRTGYIRATRENAAKALR---SGGVVVVFPGGDYDAYRPTFAENVIDFNGRKGYVSTAVEAGVPIVPAVSIGGQESQLYLSRGTWLARGLGLKR-------LLRSDILPISFGFPFG-FSAAIPP--NLPLPAKIVMQVLDPINLTKQF-GEDPD-----VDAVDEHVRSVMQQALNDLAAKRRFP
>Hyalangium minutum (WP_052419824)
PGDLEACDPEFQRRHAG--WITKAVRTWFRAD-----IQGMEHLP-DGPFVGVGNHSGGVLIPDTLLWV----GTYHTSGRK--PPMVTLAHDGMFD-APKRLASALAKLGAVRARKEIAAEALR--RGFAVQVYPGGDHDACRPFSRRNEIVFAGRKGYVELAREAGVPIVPVVSVGAHEALVVLSDGASLAKRLGLDR-------RFRLKAFPITLCLPWGIWLG-PLPG-YLPLPAKMSLRVLPPIS------AEGGD-----IDAIDARVRASMQRAADELARRRRFP
Algae
>Chlamydomonas reinhardtii (XP_001691447)
ALP-CKPVLWPAFNK---LWIFKTWRHYFHYSFLIEEP--LDPNKRY----IFVEFPHGAFPIGPIVAGTLMQTLFPHM-----MIYSVAASVVFYI--PFWRHFITWIGSVPATPGNFKRLLK---KG-SVAVVVGGIAEMYMGNKKKERIKLVGRRGFARIALEEQDGIVCVYYFGQSQVLDF---GPSWLAD--------------FSRRMRTSFGYLTG--WMGL-P---VPRPIPIYMVNGKPIPVPKVARDS--PEFDKEVDKLLDATITELGEMYNRHRGEYGWG
>Chlamydomonas reinhardtii (XP_001694904)
LLP-PKPVLWGPVCR---SWIFQTWREYFKFSYVFDEV--LDSKKKY----IFAEFPHGVFPMGPLIGATECQIMFPGF-----DIFGLAANVVFTV--PFWRHFVAWLGSVPATTRDFKRVLK---QG-SVAVIVGGIAEMYMQSPTKEQIMLKDRKGFVRVAVEEGGGIVPVYHFGNSQVLDF---GPQAMAS--------------VSRRLRAALGFLYG--VAYL-P---LPRRRNIYMVCGKPVPVTRTARDD--PKFEEVVDATHAAVMAALQEAYDRHKTEYGWA
>Thalassiosira pseudonana (XP_002294483)
ILPAH-FPGALGYKIGD--WIMRQAEKYFGLKTVIEDEEDLIRHANENKAVIFAFNPHDMLPYAV-FAFAPTLKRLPGKIGK--DGTCLMSSAIFNI--PFLRQVYTWVNSLPVDKKTFLGRLK---RGQSFAFVPGGVQEVIMLDPNQPVLYLKNRKGFVKLALATGSPIVPVFGFHLDGSYGYWLPKGKLVER--------------LSRTLGFLPLLFWGRWMIPF-G---IPHPKKIHVVVGSAIDVPNEGE----DVSQESIEKYHAIFLKELEALFERHKEEAGYG
>Micromonas pusilla (XP_003061169)
LTPVTTPHPAWGLAIAR--AITKAAVRYFPLTMEWEDERAYLDAAAKGVPAVIGLEPHSVLPLSIVAFGNYFFFTESTPEC--RNSRALATGTIFVI--PVLKHLWSWLGMDAISRRAMKTLLD---DGRSVLIIPGGVAECLQMRPGVETIYLKKRFGFVKLAIQTGASLVPAFTFGQTRSYSYWRLGPPLVPHVVAE---------VFARACRVAPMVFWG--KWGS-P---IPNMVPMHTVVGKPIPVKKQS-----EPSNEYVQEKLNEFVAAMESLYARHKGKHGYA
>Ostreococcus tauri (XP_003083539)
VVPRR-IRPRWGVTLAR--AITRTAKSYFPCALTFENEEAYLKGARKGVGRLVGLEPHGALPLSV-IAFADYFMFDEDGIEARMNSRALASGAIFHV--PLVRHLWTWLGLEPISRRRMTSMLS---DGSTCVIVPGGVAECMAMERGVETLYLKRRYGFVKIAIQTGAALVPAYTFGQTRAYKYWRLGPPLVPTSVAN---------WFSKTFSFAPMVFWG--KWFT-P---IPYATPLHTVVGELIETTQND-----NPSREEVQAKLDEFIVAMRSLYDRHKSAHGYA
>Coccomyxa subellipsoidea (XP_005647498)
I-PLDLPTPRWARALTR--FSLEQAAKYHDLSLIIEDPAALRPGRPY----VVGYEPHSALPTALPMVFCEHSPIVPPALK---SVKTLATSACFYC--PVVRHLWWWLGGRPASAAVMRGMLS---KGDSALVCPGGVRECLHMEKGREAVFLSGRTGFVRIAMQYGAPLVPVFVFGQTDAYGWAKLGPPAVPQELAE---------RLARAIGFLPLFMYG--VWGT-P---LPRKVKITMVIGKPIEVPKTE-----QPSSAEVEKYLDTFKQELSALFERHKVAAGYP
>Chlamydomonas reinhardtii (XP_001693189)
FTPLQLTTGALSERFVQ--FSVARAAAYFPTRVVVTDPEAFRTDRGY----LFGFCPHSALPIALPIAFATTSPLLPKELRG--RTHGLASSVCFSA--PIVRQLYWWLGVRPATRQSISGLLR---ARKVAVLVPGGVQEVLNMEHGKEVAYLSSRTGFVRLAVQHGAPLVPVWAFGQTRAYSWFRPGPPLVPTWLVE---------RISRAAGAVPIGMFG--QYGT-P---MPHREPLTIVVGRPIPVPELAPGQL-EPEPEVLAALLKRFTDDLQALYDKHKAQFGK-
>Cyanidioschyzon merolae (XP_005534894)
DGPLHGERYWPAFARLP------LWKWYVQRVLNVHLHAECGILDSSQ-KYIFAAHPHGILAWQHYATFTDGCDFLSKVAPG-LERRDLVASALLWC--PFIRDFALWLGCVDASPSVAERQLR---LGRSLLIFTGGEHEQVLAEPYCQRIVLRKRKGFLRLALRHGAHILPVYAFGENELYVTWPRFAQRFRLWLVRR-------------TRVPLLLFRGRWFTLW-P----DTRVPVHVVIGKPVRVPGPINE----PSDEQILALQKRVLDAFVQLFERHKGRFGYG
>Chlorella variabilis (XP_005848349)
AAIQNGSSYSRRYGLDGAPACLRSWQRCSTTS------RSEAASTA--WPYIFAVHPHGILSFSAWLAFATEALGFSKLFPG-IDCRVLTLSINFKA--PFFREYLLLHGVCDVSKRACLTLLG---AGKSVMIAVGGGTESLFARPGANDLVLKRRKGFVKIALRSGASLVPVYAFGENSTYRTANELPTGSPLRRFQR--------GMTRYTGFTLPLYFGTGLLL--PWGFLPFPVKLEVVVGEPLEVPKFEGEEASAEFAALVDRHHARYVAALKKLFEEHRDKFAKG
>Chlamydomonas reinhardtii (XP_042918878)
PGSKD-DANCKWKPTFRKWHIWKVMASYFPGAR---LIKTADLDPA--GRYIFVSHPHGVIAISDWLAFATEALGFSKLFPG-LDLRCATLASNFWV--PGLREYILSHGMCGVGRDTLARVLT-GKPGRAVVLVVGGASEALLAAEGTYDLVLRNRKGFVRLALQTGASLVPVLSYGETDTFHTY-IPPPCSRAAAVMK--------VLKQVFGFSTPLCWGTGLFGGWG--MLALQVPLTVVVGAPIQVDKVSS-----PTEAEVAALHKTYTEALQKLWDDTVDKYGKG
>Ostreococcus tauri (XP_022840185)
RRSDS--SGTRFVAWSRRLPFWRILADYFPVR----LYKSGELDPK--GNYLFGYHPHGVIGVGALMTFATEATGFYEAFPG-LDLRLLTLSVNFKF--PFTREVLMALGINSVTKASVMTNLT-RAPGASVAIVIGGAAEALDARPGSATLTLARRKGFVKMALRTGASLVPVFAFGENDIFEQV-ENPDGGRLRKFQT--------YIKQLIGISPPAFYGRSLSRGVWRRVLPKREPIEVIIGNPIHVPQVDD-----PSPDVIDKYHQLYTVGLKELYELHRRQFHQL
Moss/Fern
>Selaginella moellendorffii (EFJ26687)
VLPAH-HESPLGRKVAT--FICKYAPKHFPIRLHVDDIKSFDLSKAY----VFAVEPHSILPIGI-ISLCHYTGYMPFT-----KIRALASSAVFAT--PILRHIWTWLGLVPASRKTFGKLLN---DGYSCIVVPGGVQECLYMEHGHEVVFLKKRFGFVRVAIETGAPLVPVFCFGQTEAYKWWKPKGELYAK--------------LSRAIGFTPLVFWG--MYGS-P---VPCQQEMYVAVGNPIEVTKTS-----QPSREEVANVLEKFIVALQELFEKHKAAAGYK
>Physcomitrium patens (XP_024360450)
FLPAE-YDTPMGSKVAR--FIVTHAKNYFPIKVIFEDESAFDPNQSY----VIAAEPHSVLPIGI-VVLTPQSGILPVN-----NLRALASSAVFWS--PVVRHIWTWLGVAPVSRKSFTAFLQ---KGISCIVVPGGVQECLFMEDHREVVFLKQRYGFVRIAMEAGSPLVPTFCFGQRNAYKWWKPTGKWYNQ--------------LSRAIGFTPLVFWG--RYGG-P---VPYRTPMYYVVGKPIPVPKTT-----NPSQEEVSVILGQFIEALEALFEKHK---GSL
>Physcomitrium patens (XP_024394340)
FIPVR-PNGGLGQAVAR--YICKYAPAYFPIKVVFDDENAFDSKKSY----VFAAEPHSLLPIGI-IALQPLSGNLPVP-----NLRALATSAVFWT--PVVRHVWSWLGVSRVTRKFMTEFLQ---KGTSVIIIPGGVQECLYMERGREVVYLKKRYGFVKVALETGSLIVPTFCFGQTNCYKWWKPTGQWYSR--------------LSRRIGFTPLVFWG--RYGT-P---IPFRTPMTYVIGKPIEVVRNP-----NASHEEVAKVLEQYIEAVERLYENHKAALGFK
Seed plants
>Sorghum bicolor (XP_021306112)
FAPVN-DRDKWGRSVAR--FICRHAMGYFPISLHVEDYKSFDPSRAY----VFGYEPHSVLPIGL-SALADLVGFMPLT-----KIKILASSAVFYT--PFLRQIWTWLGLVPATRKNFYYYLG---AGYSCMVVPGGVREMLHMNNDSEVAFLKTRKGFVKIAMQSGCPLVPVFCFGQSYAYKWWRPGGKLFIK--------------IARAVKFTPIIFWG--RFGEIFMV-AAHHSPSQDPCMWSWVNLLKSIRI---SPRLM-RLMKCMNSSSLPCGTCLRSIRGKL-
>Oriza sativa (XP_015626299)
FAPVN-DMSRLGRKIAR--FISKCVIGYFPVTLHVEDYKAFDPNRAY----VFGYEPHSVLPIAL-GVLLELVGFMPLP-----KIKVLASSAVFYT--PFLRQIWTWLGLVPASRKNFYSYLK---AGYSCVIVPGGVQEMLHMDHDSEVAFLKSRKGFVKIAMETGSPLVPVFAFGQSYVYKWWRPGGKLIVK--------------IARAIKFTPIMFWG--KFGT-P---IPFATPMHVVVGRPIEVKKNA-----QPTFDEINEVHEQFVVALQELFEKYKTKAGYP
>Glycine max (XP_003547891)
LIPVD-ENSIFGHKLSK--YICKHICSYFPITLHVEEAKAFRPDQAY----VFGYEPHSVFPIGI-VALGDSTGFMPLA-----KTKFLASSAVFYI--PFLRHIWTWLGFTPVTKQNFISSLE---AGYSCILVPGGVRETFFMEPGCEIAFLKQRRGFVRIALQMGLPLVPVFCFGQTKAYKWWKPPGRLMQN--------------LARFLKIIPLFFWG--IYGS-P---IPFKNPLYIVVGRPIELEKNP-----EPTMEQVAKVHSQFVEALQDLFDRHKAHAGYT
>Cucumis sativus (XP_031738801)
LIPVD-HKSKYGRVLAR--YICQNACSYFPVTLHVEDIHAFDTNRAY----VFGYEPHSVLPIGV-VALADLTGFMPLK-----KLKVLASSAVFYT--PFLRHIWTWMGLTPATRKNFISLLA---AGYSCIIVPGGVQETFHMEHNSETVFLKTRRGFVRIAMEMGTPLVPVFCFGQSSVYQWWKPGGKFFLQ--------------FSRAIKFTPIVFWG--VFGS-P---LPYRRQMHVVVGRPIEVKKNP-----NPTSDEVLDLHGRFVEALESMFERYKGQLGYD
>Medicago truncatula (XP_003612436)
VIPVD-AKSKFGRRLSR--YICKHACSYFPITLHVEDIKAFDPNRAY----VFGYEPHSVLPIGV-IALADNTGFMPIP-----KVKVLASSAVFYT--PFLRHIWTWLGLTPATRKNFISLLA---AGYSCILIPGGVQETFLMQRGSEIAYLKARRGFVRIALEKGHPLVPVFCFGQSDIYKWWKPDGKLFLN--------------FSRAIKFTPICFWG--IFGS-P---VPFRHPMHVVVGRPIVLEKNP-----EPTTEEIAKIHSQFVEALQDLFERHKARAGYP
>Glycine max (XP_014624648)
VIPVD-EKSKFGRKLSRRRYICKHVCAYFPITLHVEDMKAFHPSRAY----VFGYEPHSVLPIGV-VALADNTCFMPLP-----KIKVLASSAIFYT--PFLRHIWTWLGLTPVTKKRFTSLLD---AGYSCILIPGGVQEAFLIEHGSEIAFLKSRRGFVRIAMEKGKPLVPVFCFGQSNVYKWWKPGGKLVLN--------------FARAVKFSPVYFWG--IFGS-P---IPFKHPMHVVVGRPIELEKTP-----EPTPEEVAKIHSQFVEALQDLFERHKARAGYP
>Glycine max (XP_003534223)
VIPVD-EKSKFGRKLSR--YICKHVCAYFPITLHVEDMKAFHPNRAY----VFGYEPHSVLPIGV-VALADNTGFMPLP-----KIKVLASSAIFYT--PFLRHIWTWLGLTPV-RKRFTSLLD---AGYSCILIPGGVQEAFLMEHGSEIAYLKARRGFVRIAMEKGKPLVPVFCFGQSNVYKWWKPGGKLILN--------------FARAVKFSPIYFWG--IFGS-P---IPFKHPMHVVVGRPIELEKNH-----EPTPEEVARIHSQFVEALQDLFERHKARAGYP
>Erythranthe guttata (XP_012835575)
VIPID-DRSKWGRKLSR--YICKHAVGYFPVSLYVEDIKAFDPNEAY----VFGYEPHSVWPIGV-VALADLTGFMPLP-----KIKVLASTAVFYT--PFMRHVWSWLGLSPATRNNFSSLLS---SGCSCIIVPGGVQEAFYMEHGSEIAFIQKRKGFVRIAMQKGNPLVPVFCFGQSDVYKWWKPSWKLYRD--------------FSRAIKFAPIIFWG--VLGS-P---LPFRNPLHVVVGRPFVVNKNP-----QPTVEEVDEVHAQFVEALKDLFERHKARVGCA
>Vitis vinifera (XP_002263626)
VIPID-ERSKYGRKLSR--YICKHACGYFPVTLYVEDIKAFDPNRAY----VFGYEPHSVLPIGV-VALADLTGFLPLS-----KIKVLASSAVFYV--PFLRHIWTWLGLTPATKKNFTSLLA---SGYSCIIVPGGVQEPCLMEHGCEVAFLKSRKGFVRIAMEMGRPLVPVFCFGQSRVYKWWKPGGNLYLQ--------------FSRAIKFTPIFFWG--IFGS-P---LPYRHPMDVVVGRPIEVKKNV-----QPTVEEVIEVHGQFVEALNDLFEKHKARVGHA
>Prunus persica (XP_007202234)
IIPVD-DKSKIGRSLSR--YICKHACAYFPVTLYAEDIHAFDPNRSY----VFGYEPHSVLPIGV-VALADLTGFLPLT-----KIKVLASSAVFYT--PFLRHIWTWLGLTPATKSNFISHLS---AGYSCIIVPGGVQETFYMEHGTEIAFLKSRRGFVRIAMAMGHPLVPVFCFGQSDVYKWWKPSGELFSK--------------FARAIKFTPIFFWG--IFGS-P---VPYRHPMHVVVGRPIELKKTP-----QPTMEEVNEVHSQFVAALQDLFERHKARVGYA
>Brassica napus (ACO90187)
IIPID-DRSKYGLKLAR--YICKHAASYFPVTLHVEDYEAFKPDRSY----VFGYEPHSVWPIGA-VALVDLAGFMPLP-----NIKLLASNAIFYT--PFLRHMWAWLGLASASRKSFSSLLE---SGYSCILVPGGVQETFHLQHDVENVFLSSRRGFVRIAMEQGAPLVPVFCFGQSRAYKWWKPDCDLYFK--------------LARAIRFTPICFWG--VFGS-P---IPYRHPIHVVVGKPIQVAKSL-----QPTDEEIDELHGQFVEALKDLFERHKAGAGYS
>Arabidopsis thaliana (NP_566952)
FIPID-HRSKYGRKLAR--YICKHACNYFPVSLYVEDYEAFQPNRAY----VFGYEPHSVLPIGV-VALCDLTGFMPIP-----NIKVLASSAIFYT--PFLRHIWTWLGLTAASRKNFTSLLD---SGYSCVLVPGGVQETFHMQHDAENVFLSRRRGFVRIAMEQGSPLVPVFCFGQARVYKWWKPDCDLYLK--------------LSRAIRFTPICFWG--VFGS-P---LPCRQPMHVVVGKPIEVTKTL-----KPTDEEIAKFHGQYVEALRDLFERHKSRVGY-
>Arabidopsis lyrata (XP_002876092)
FIPID-HRSKYGRKLAR--YICKHACSYFPVSLYVEEYEAFQPNRAY----VFGYEPHSVLPIGV-VALCDLTGFMPLT-----NIKVLASSAIFYT--PFLRHIWTWLGLTAASRKNFTSLLN---SGYSCVLVPGGVQETFHMQHDAETVFLSRRRGFVRIAMEQGSPLVPVFCFGQARVYKWWKPDWDLYLK--------------LSRAIRFTPICFWG--VFGS-P---LPCRQPMHVVVGKPIEVTKTL-----KPTDEEIDKFHGQYVEALRDLFERHKSRVGY-
>Populus trichocarpa (XP_002317635)
FVPID-DDNKLGRRLCG--YICRYACCYFPVTLHVEDINAFHPDRAY----VFGYEPHSVWPIGV-VALADHTGFMPLP-----KVKVLASSAVFLM--PFLRHIWTWCGLTSATKKNFTSLLS---AGYSCIVNPGGVQETFYMEHDNEIAFLKSRRGFIKIAMENGAPLVPVFCFGQSKVYKWWKPSGKLFLK--------------ISRAIKFTPVVFGG--IFGT-P---LPFQRPMHIVVGRPIELKQNL-----QPTVEELAEVHSQFVAALEDLFKRHRARVGFA
>Vernicia fordii (ABC94473)
VIPIN-DRSKLGQCLFS--YISRHVCSYFPITLHVEDINAFRSDRAY----VFGYEPHSVFPIGV-MILS--LGLIPLP-----NIKFLASSAVFYT--PFLRHIWSWCGLTPATRKNFVSLLS---SGYSCILVPGGVQETFYMKQDSEIAFLKARRGFIRIAMQTGTPLVPVFCFGQMHTFKWWKPDGELFMK--------------IARAIKFTPTIFWG--VLGT-P---LPFKNPMHVVVGRPIEVKQNP-----QPTAEEVAEVQREFIASLKNLFERHKARVGYS
>Ricinus communis (NP_001310616)
FIPID-EHSKLGRRLCR--YVCRHACSHFPVTLHVEDMNAFHSDRA----YVFGYEPHSVFPLGV-SVLSDHFAVLPLP-----KMKVLASNAVFRT--PVLRHIWTWCGLTSATKKNFTALLA---SGYSCIVIPGGVQETFYMKHGSEIAFLKARRGFVRVAMEMGKPLVPVFCFGQSNVYKWWKPDGELFMK--------------IARAIKFSPIVFWG--VLGS-H---LPLQRPMHVVVGKPIEVKQNP-----QPTVEEVSEVQGQFVAALKDLFERHKARVGYA
Fungi
>Saccharomyces cerevisiae (NP_014888)
RSPATGEVVNRYSLRFRSLPIWKWYCDYFPIS----LIKTVNLKPTFTPTYLFGYHPHGIGALGAFGAFATEGCNYSKIFPG-IPISLMTLVTQFHI--PLYRDYLLALGISSVSRKNALRTLS---KNQSICIVVGGARESLLSSTNGTQLILNKRKGFIKLAIQTGINLVPVFAFGEVDCYNVL-STKKDSVLGKMQL--------WFKENFGFTIPIFYARGLFN-YDFGLLPFRAPINVVVGRPIYVEKKITN----PPDDVVNHFHDLYIAELKRLYYENREKYGVP
>Agaricus bisporus (XP_006461688)
DTAPE--TGRRIFPSVRRSKFWRYFAEYYPVS--LLFLQETDLPPD--RPYVFGYHPHG---VGALVTFATEATGFSSLFPG-ITPHLLTLTNNFKV--PFYRDILMALGIYSVSKASCSNILK-AGPGSSITIVVGGAAESLSARPGTVNLTLRKRFGFIKVAIQHGADLVPVFSFGENDIYEQM-PNEKGTTIHTLQK--------HFQSIFGFTLPLFHGRGVLNYN-LGLMPYRRRIVVVIGRPIAVKQHDK-----PTTEEVREVQEKYITELTRIWDTYKDEFAKA
>Schizophyllum commune (XP_003032929)
DQSPD--HGGRSSEWARTSRFWRYFADYYPVS------CTADLPPD--RPYIFGYHPHGAHCRGALATFATEATGFSKLFPG-ITPHLLTLASNFRI--PLYRDLILALGICSVSKQSCSNILK-SGPGSSITIVVGGAAESLSARPGTADLTLRRRLGFIKVAIQHGADLVPVFSFGENDIYQQM-PNERGTTVYKMQK--------KFQSVFGFTLPLFHGRGLLNYN-LGLLPYRRRIVVVCGHPIPVQQCDK-----PDLAEVMRIQKLYIDELTRIWDTYKDQFAKA
>Laccaria bicolor (XP_001875017)
DKSPE--NGGRTSQWFRSLSFWKYFADYYPASNVDTCVQEADLPPD--RPYVFGYHPHG---MGALATFATEATGFSAAFPG-IKPHLLTLASNFQM--PFYRDILMALGVCSVSKQSCSNILK-AGPGSAITIVVGGAAESLSAHPGTADLTLRRRLGFIKLAIQHGADLVPVFSFGENDIYQQM-PNQRGTMIYAFQR--------KFQSIFGFTLPLFHGRGLLNYN-VGLMPYRRQIVAVIGKPIRVERCEK-----PTLEQLTKVQQRYIDELTRIWNTYKDTFAKA
>Umbelopsis ramanniana (Q96UY1)
DKAPE--NGGRRISLVRKLPLWKHFANYFPVT----LIKEGDLDPK--GNYIMSYHPHGIISMAAFANFATEATGFSEQYPG-IVPSLLTLASNFRL--PLYRDFMMSLGMCSVSRHSCEAILR-SGPGRSIVIVTGGASESLSARPGTNDLTLKKRLGFIRLAIRNGASLVPIFSFGENDIYEQY-DNKKGSLIWRYQK--------WFQKITGFTVPLAHARGIFNYN-AGFIPFRHPIVTVVGKPIAVPLLAEGET-EPSEEQMHQVQAQYIESLQAIYDKYKDIYAKD
>Umbelopsis ramanniana (Q96UY2)
DKAPE--NGGRPIRWLRNAAWWKLFAGYFPAH----VIKEADLDPS--KNYIFGYHPHGIISMGSFCTFSTNATGFDDLFPG-IRPSLLTLTSNFNI--PLYRDYLMACGLCSVSKTSCQNILTKGGPGRSIAIVVGGASESLNARPGVMDLVLKRRFGFIKIAVQTGASLVPTISFGENELYEQI-ESNENSKLHRWQK--------KIQHALGFTMPLFHGRGVFNYD-FGLLPHRHPIYTIVGKPIPVPSIKYGQT-K--DEIIRELHDSYMHAVQDLYDRYKDIYAKD
Animals
>Gallus gallus (AOV63266)
WDTPE--KGGRRLPCLRRWSVWRHFRDYFPVK----LVKTHDLSPG--HNYIIGSHPHGILCVGAFCNFITGSTGFSELFPG-IRPFLTTLAGNFRL--PLFREYLMSGGLCPVTRRAIGHLLSKNGTGNAVAIVIGGAAESLSCSPGVTTLILKNRKGFVRMALQHGAFLVPSFSFGENELFRQV-VFEEGSWMRAVQQ--------RFQKMMGFAPCVFYGRGLTSVRSRGFLPYARPITTVVGEPVTVPKIEE-----PSSEVVDLYHGMYVRSLLKLFNDNKTKYGLS
>Xenopus tropicalis (XP_002934939)
WDTPE--TGGRRSHWVRNWAIWNYFRDYFPIK----LVKTHSLPPG--RNYIIGSHPHGILCIAAFCNFSTESTGFSKKFPG-IRPYLATLAGNFRL--PLLREYMMSGGLCPVNRKAISYVLSQSGCGNAVVIVVGGAAESLSCQPGITTVILSRRRGFVRLALEQGADLVPSFSFGENELYQQV-QFPEQSILRTAQW--------KFQKLFGFAPCFFYGRGITSIESKGFLPYPRPITTVVGEPISVPKIQD-----PSPQTVDLYHNMYKCSLLKLFHEHKTQYGLT
>Danio reio (NP_001025367)
WNTPG--QGGRRSTWVRDWTVWKYMRDYFPIR----LIKTHNLLPS--RNYIFGYHPHGILCFGAFCNFGTEATGFTKVFPG-IKPSLATLAGNFRL--PMFREYLMCGGICPVNRNSIDYLLSSNGTGNAVVIVIGGAAESLDCAPGRNSVMLKKRKGFVKLALKQGADLVPVYSFGENEVYKQL-IFEEGSWWRTIQR--------KLQKFLGFAPCLFHGCGLFFPESWGLVPYCKPITTVVGEPITVPKIEE-----PTQDVIDMYHAMYIRSLKSLFDNYKTRFGLN
>Xenopus tropicalis (NP_989372)
WNTPY--KGGRRSSWVRNWAVWRYFRDYFPIK----LVKTHNLLPS--RNYIFGYHPHGIMCLGAFCNFGTEATGVSKKFPG-IKCHLATLAGNFRM--PVLREYLMSGGICPVARDTIDYILSKNGTGNAVVIAVGGAAESLNCRPGKNTVTLKQRKGFVKVALQHGADLVPVYSFGENEAYKQV-VFEEGSWGRWIQK--------KFQKYVGFAPCLFHGCSFFSSNSWGLVPYANPITTVVGEPITVPKIEQ-----PTQKDVELYHAMYVTSLQRLFDKYKTKLGLH
>Bos taurus (NP_991362)
WNTPK--KGGRRSQWVRNWAVWRYFRDYFPIQ----LVKTHNLLTS--RNYIFGYHPHGIMGLGAFCNFSTEATEVSKKFPG-IRPYLATLAGNFRM--PVLREYLMSGGICPVNRDTIDYLLSKNGSGNAIIIVVGGAAESLSSMPGKNAVTLRNRKGFVKLALRHGADLVPTYSFGENEVYKQV-IFEEGSWGRWVQK--------KFQKYIGFAPCIFHGRGLFSSDTWGLVPYSKPITTVVGEPITIPRLER-----PTQQDIDLYHAMYVQALVKLFDQHKTKFGLP
>Homo sapiens (NP_115953)
WNTPK--KGGRRSQWVRNWAVWRYFRDYFPIQ----LVKTHNLLTT--RNYIFGYHPHGIMGLGAFCNFSTEATEVSKKFPG-IRPYLATLAGNFRM--PVLREYLMSGGICPVSRDTIDYLLSKNGSGNAIIIVVGGAAESLSSMPGKNAVTLRNRKGFVKLALRHGADLVPIYSFGENEVYKQV-IFEEGSWGRWVQK--------KFQKYIGFAPCIFHGRGLFSSDTWGLVPYSKPITTVVGEPITIPKLEH-----PTQQDIDLYHTMYMEALVKLFDKHKTKFGLP
>Rattus norvegicus (NP_001012345)
WNTPK--KGGRRSQWVRNWAVWRYFRDYFPIQ----LVKTHNLLTT--RNYIFGYHPHGIMGLGAFCNFSTEATEVSKKFPG-IRPYLATLAGNFRM--PVLREYLMSGGICPVNRDTIDYLLSKNGSGNAIVIVVGGAAESLSSMPGKNAVTLRNRKGFVKLALRHGADLVPTYSFGENEVYKQV-IFEEGSWGRWVQK--------KFQKYIGFAPCIFHGRGLFSSDTWGLVPYSKPITTVVGEPITVPKLEH-----PTQKDIDLYHTMYMEALVKLFDNHKTKFGLP
>Mus musculus (NP_080660)
WNTPK--KGGRRSQWVRNWAVWRYFRDYFPIQ----LVKTHNLLTT--RNYIFGYHPHGIMGLGAFCNFSTEATEVSKKFPG-IRPYLATLAGNFR---PVLREYLMSGGICPVNRDTIDYLLSKNGSGNAIIIVVGGAAESLSSMPGKNAVTLKNRKGFVKLALRHGADLVPTYSFGENEVYKQV-IFEEGSWGRWVQK--------KFQKYIGFAPCIFHGRGLFSSDTWGLVPYSKPITTVVGEPITVPKLEH-----PTQKDIDLYHAMYMEALVKLFDNHKTKFGLP
Human DGAT1
>Homo sapiens (NP_036211)
KDPYSWPAPCVGALTEQAHVANLATILCFPA--AVVLLVESITPVGSLKKASSAAAPHTVSYPDNLTYRDLYYFLFAPTLCY---ELNFPRS-------PRIRKR-FLLRRILEMLFFTQLQVG---LIQQWMVPTIQNSMKPFKDMDYS----RIIERLLKLAVPNHAELMQFGDREFYRDWWNSEQNWNIPVHKWCIRHFYKPMLRRGSSKWMARTGVFLASAFFHEYLVSPLRMFRLWAFT-GMMAQIPLAWFVGRFFLIIGQPIAVLMYVHDYYVLNYEAPAAEA---
Shown are amino acid sequences corresponding to that of Gly20 to Leu288 in Slr2103 with deletion of large-gap regions.
